# Supplementary material for: Draft genome sequence of Kocuria indica DP-K7, a methyl red degrading actinobacterium
Source: 3 Biotech. 2020 Mar 23;10(4):175. doi: 10.1007/s13205-020-2136-3 (PMC7090119; doi:10.1007/s13205-020-2136-3)
Supplement: Supplementary file 1 — Supplementary file1 (XLSX 11 kb) [file 13205_2020_2136_MOESM1_ESM.xlsx]

## Sheet: Kocuria indica DP-K7 MIxS
https://www.ncbi.nlm.nih.gov/nuccore/WMHZ00000000.1
	INSDC name of field	Units
Investigation
Investigation type	investigation_type		Bacteria
Project name	project_name		Draft genome sequence of Kocuria indica DP-K7, a methyl red degrading Actinobacterium
Environment
Collection date	collection_date		2018-05
Geographic location (latitude and longitude)	lat_lon		51.450861, 7.254250
Geographic location (country and/or sea,region)	geo_loc_name		Germany:Bochum
Environment (biome)	biome		Forest
Environment (feature)	feature		Forest
Environment (material)	material		soil
MIMS/MIENS Extension
Environmental package	env_package		soil
depth	depth	meter	0.3
elevation	elevation	meter	102
Nucleic Acid Sequence Source
Ploidy	Ploidy		Haploid
Number of replicons	num_replicons		1
Estimated size	estimated size		3,010,594 bp
Reference for biomaterial	ref_biomaterial		Draft genome sequence of Kocuria indica DP-K7, a methyl red degrading Actinobacterium
Observed biotic relationship	biotic_relationship		non-symbiotic
Trophic level	trophic_level		chemo-organotrophic
Relationship to oxygen	rel_to_oxygen		aerobic
Isolation and growth condition	isol_growth_condt		Isolation - Soil, spread plate technique; Growth condition - Kocuria indica DP-K7 shows optimum growth at 30 °C, pH 7.0. culture media: Soil Extract Medium and Nutrient Broth.
Sequencing
Sequencing method	sequencing_meth		Illumina HiSeq
Assembly	assembly		assembler: Unicycler 0.4.8.0
Finishing stratgegy	finishing_strategy		Draft genome, coverage - 850x, contigs - 57
Relevant electronic resource	URL		https://www.ncbi.nlm.nih.gov/bioproject/590347
